# Supplementary material for: Machine Learning Improves Risk Stratification in Myelodysplastic Neoplasms: An Analysis of the Spanish Group of Myelodysplastic Syndromes
Source: Hemasphere. 2023 Oct 11;7(10):e961. doi: 10.1097/HS9.0000000000000961 (PMC10569758; doi:10.1097/HS9.0000000000000961)
Supplement: Supplementary file 3 [file hs9-7-e961-s003.xlsx]

## Sheet: Supplementary Table 2
Supplementary Table 2. C-indexes and R-squared (R2) values of the different ML risk predictors for OS (N= 5,453) and LFS (N=1,355) prediction (cox regression).
	Overall Survival				Leukemia-free Survival
	Training set C-index (s.e.)	Training set R2 value	Test set C-index (s.e.)	Test set R2 value	Training set C-index (s.e.)	Training set R2 value	Test set C-index (s.e.)	Test set R2 value
8-variable ML model	0,760 (0,005)	0.29	0,777 (0,009)	0.32	0,813 (0,008)	0.09	0,841 (0,01)	0.11
10-variable ML model	0,760 (0,005)	0.29	0,780 (0,009)	0.32	0,818 (0,008)	0.09	0,845 (0,01)	0.1
IPSS-R groups	0,706 (0,005)	0.19	0,713 (0,01)	0.22	0,788 (0,009)	0.09	0,812 (0,02)	0.11
IPSS-R score	0,716 (0,005)	0.19	0,727 (0,01)	0.23	0,805 (0,009)	0.09	0,838 (0,01)	0.1
IPSS-RA	0,734 (0,005)	0.23	0,749 (0,01)	0.27	0,796 (0,009)	0.09	0,822 (0,02)	0.1
