# Supplementary material for: Machine Learning Improves Risk Stratification in Myelodysplastic Neoplasms: An Analysis of the Spanish Group of Myelodysplastic Syndromes
Source: Hemasphere. 2023 Oct 11;7(10):e961. doi: 10.1097/HS9.0000000000000961 (PMC10569758; doi:10.1097/HS9.0000000000000961)
Supplement: Supplementary file 4 [file hs9-7-e961-s004.xlsx]

## Sheet: Supplementary Table 3
Supplementary Table 3. Variable importance of the random forests models.
Dependent Variable:	Overall Survival		Leukemia-free Survival
Variable	8-variable model importance	10-variable model importance	8-variable model importance	10-variable model importance
Age	0.126	0.13	0.001	-1, 1 x 10-6
Sex	0.009	0.009	0.003	1, 42 x 10-3
Bone marrow blasts	0.155	0.132	0.128	0, 08
Hemoglobin	0.123	0.111	0.009	0, 004
Leukocytes	0.031	0.028	0.019	0, 02
Pletelets	0.07	0.066	0.01	0, 008
Neutrophil %	0.023	0.02	0.007	0, 005
R-IPSS Cytogenetic Group	0.096	0.097	0.026	0, 02
Monocyte %	-	0.016	-	0, 004
Peripheral Blood Blasts	-	0.061	-	0, 03
