# Supplementary material for: Machine Learning Improves Risk Stratification in Myelodysplastic Neoplasms: An Analysis of the Spanish Group of Myelodysplastic Syndromes
Source: Hemasphere. 2023 Oct 11;7(10):e961. doi: 10.1097/HS9.0000000000000961 (PMC10569758; doi:10.1097/HS9.0000000000000961)
Supplement: Supplementary file 5 [file hs9-7-e961-s005.xlsx]

## Sheet: Supplementary Table 4
Supplementary Table 4. Time-dependent Brier scores for the different OS predictors in the training and test sets.
Model	Times	Training set Brier score	Test set Brier score
Null Model	2.5	23,13 [22,38-23,98]	23,57 [22,17-25,23]
Null Model	5	24,83 [23,81-25,86]	24,83 [22,81-26,63]
Null Model	7.5	22,20 [20,53-24,09]	22,02 [18,69-25,81]
Null Model	10	18,57 [15,86-21,16]	19,90 [13,58-23,32]
ML predictor - 8 variables	2.5	16,54 [15,65-17,50]	15,76 [13,70-17,97]
ML predictor - 8 variables	5	17,87 [16,79-18,97]	16,61 [14,39-18,69]
ML predictor - 8 variables	7.5	17,26 [15,59-18,85]	16,21 [13,24-19,44]
ML predictor - 8 variables	10	15,46 [13,25-17,61]	13,88 [10,54-17,91]
IPSS-R groups	2.5	18,28 [17,37-19,21]	18,03 [16,07-19,99]
IPSS-R groups	5	20,86 [19,63-22,01]	20,19 [17,92-22,68]
IPSS-R groups	7.5	20,34 [18,59-22,11]	19,41 [16,05-23,20]
IPSS-R groups	10	18,02 [15,59-20,57]	16,44 [12,49-21,21]
IPSS-R numeric score	2.5	18,20 [17,30-19,16]	17,77 [15,85-19,68]
IPSS-R numeric score	5	20,60 [19,42-21,75]	19,89 [17,62-22,29]
IPSS-R numeric score	7.5	20,10 [18,40-21,82]	19,26 [15,90-22,87]
IPSS-R numeric score	10	17,90 [15,41-20,41]	16,58 [12,50-21,38]
IPSS-RA numeric score	2.5	17,64 [16,74-18,54]	16,96 [15,02-18,87]
IPSS-RA numeric score	5	19,54 [18,40-20,66]	18,53 [16,29-20,90]
IPSS-RA numeric score	7.5	18,84 [17,22-20,50]	17,81 [14,55-21,16]
IPSS-RA numeric score	10	16,53 [14,15-18,91]	14,88 [11,07-19,36]
