# Supplementary material for: Machine Learning Improves Risk Stratification in Myelodysplastic Neoplasms: An Analysis of the Spanish Group of Myelodysplastic Syndromes
Source: Hemasphere. 2023 Oct 11;7(10):e961. doi: 10.1097/HS9.0000000000000961 (PMC10569758; doi:10.1097/HS9.0000000000000961)
Supplement: Supplementary file 7 [file hs9-7-e961-s007.xlsx]

## Sheet: Supplementary Table 5
Supplementary Table 5. Time-dependent AUCs for the different ML OS predictors in the training and test sets for patients <65 years and ≥65 years.
<65 years						≥65 years
Model	Times	Training set AUC	Test set AUC			Model	Times	Training set AUC	Test set AUC
ML predictor - 18 variables	2.5	0,797 [0,740-0,847]	0,854 [0,746-0,949]			ML predictor - 18 variables	2.5	0,828 [0,805-0,853]	0,85 [0,804-0,892]
ML predictor - 18 variables	5	0,799 [0,743-0,853]	0,813 [0,689-0,928]			ML predictor - 18 variables	5	0,818 [0,786-0,846]	0,861 [0,813-0,909]
ML predictor - 18 variables	7.5	0,764 [0,695-0,825]	0,77 [0,620-0,908]			ML predictor - 18 variables	7.5	0,798 [0,756-0,840]	0,832 [0,763-0,904]
ML predictor - 18 variables	10	0,737 [0,650-0,616]	0,732 [0,545-0,918]			ML predictor - 18 variables	10	0,772 [0,705-0,839]	0,836 [0,714-0,932]
ML predictor - 10 variables	2.5	0,793 [0,732-0,845]	0,846 [0,724-0,949]			ML predictor - 10 variables	2.5	0,823 [0,799-0,849]	0,843 [0,797-0,888]
ML predictor - 10 variables	5	0,799 [0,743-0,851]	0,813 [0,688-0,922]			ML predictor - 10 variables	5	0,815 [0,785-0,845]	0,856 [0,805-0,906]
ML predictor - 10 variables	7.5	0,764 [0,700-0,826]	0,771 [0,622-0,908]			ML predictor - 10 variables	7.5	0,798 [0,755-0,840]	0,83 [0,753-0,899]
ML predictor - 10 variables	10	0,741 [0,653-0,819]	0,728 [0,539-0,916]			ML predictor - 10 variables	10	0,775 [0,713-0,841]	0,86 [0,744-0,957]
ML predictor - 8 variables	2.5	0,793 [0,732-0,843]	0,851 [0,729-0,947]			ML predictor - 8 variables	2.5	0,821 [0,796-0,846]	0,839 [0,792-0,885]
ML predictor - 8 variables	5	0,802 [0,747-0,854]	0,809 [0,680-0,921]			ML predictor - 8 variables	5	0,814 [0,783-0,843]	0,85 [0,798-0,901]
ML predictor - 8 variables	7.5	0,766 [0,697-0,826]	0,769 [0,630-0,908]			ML predictor - 8 variables	7.5	0,797 [0,754-0,838]	0,825 [0,752-0,894]
ML predictor - 8 variables	10	0,74 [0,655-0,617]	0,727 [0,541-0,908]			ML predictor - 8 variables	10	0,773 [0,709-0,837]	0,857 [0,742-0,954]
IPSS-R groups	2.5	0,766 [0,703-0,822]	0,831 [0,709-0,937]			IPSS-R groups	2.5	0,758 [0,732-0,786]	0,767 [0,711-0,816]
IPSS-R groups	5	0,748 [0,683-0,808]	0,745 [0,618-0,867]			IPSS-R groups	5	0,736 [0,705-0,767]	0,755 [0,695-0,813]
IPSS-R groups	7.5	0,719 [0,645-0,786]	0,701 [0,567-0,852]			IPSS-R groups	7.5	0,694 [0,651-0,736]	0,746 [0,655-0,827]
IPSS-R groups	10	0,691 [0,610-0,771]	0,713 [0,551-0,867]			IPSS-R groups	10	0,667 [0,602-0,737]	0.743
IPSS-R numeric score	2.5	0,78 [0,721-0,835]	0,84 [0,716-0,948]			IPSS-R numeric score	2.5	0,77 [0,743-0,797]	0,787 [0,732-0,839]
IPSS-R numeric score	5	0,763 [0,697-0,820]	0,765 [0,641-0,888]			IPSS-R numeric score	5	0,752 [0,718-0,784]	0,777 [0,717-0,833]
IPSS-R numeric score	7.5	0,73 [0,656-0,797]	0,727 [0,581-0,876]			IPSS-R numeric score	7.5	0,711 [0,666-0,756]	0,757 [0,660-0,842]
IPSS-R numeric score	10	0,702 [0,618-0,786]	0,717 [0,528-0,883]			IPSS-R numeric score	10	0,676 [0,612-0,749]	0,747 [0,586-0,892]
IPSS-RA numeric score	2.5	0,783 [0,723-0,838]	0,839 [0,717-0,952]			IPSS-RA numeric score	2.5	0,785 [0,758-0,813]	0,806 [0,754-0,856]
IPSS-RA numeric score	5	0,772 [0,708-0,830]	0,775 [0,646-0,894]			IPSS-RA numeric score	5	0,775 [0,744-0,805]	0,806 [0,747-0,862]
IPSS-RA numeric score	7.5	0,741 [0,664-0,809]	0,74 [0,601-0,883]			IPSS-RA numeric score	7.5	0,742 [0,697-0,786]	0,785 [0,692-0,867]
IPSS-RA numeric score	10	0,731 [0,645-0,814]	0,743 [0,563-0,907]			IPSS-RA numeric score	10	0,711 [0,648-0,786]	0,787 [0,631-0,926]
