# Supplementary material for: Machine Learning Improves Risk Stratification in Myelodysplastic Neoplasms: An Analysis of the Spanish Group of Myelodysplastic Syndromes
Source: Hemasphere. 2023 Oct 11;7(10):e961. doi: 10.1097/HS9.0000000000000961 (PMC10569758; doi:10.1097/HS9.0000000000000961)
Supplement: Supplementary file 14 [file hs9-7-e961-s014.xlsx]

## Sheet: Supplementary Table 6
Supplementary Table 6. Time-dependent AUCs for the different ML OS predictors in the training and test sets attending to the different subtypes of MDS.
MDS with unilineage dysplasia						MDS with multilineage dysplasia
Model	Times	Training set AUC	Test set AUC			Model	Times	Training set AUC	Test set AUC
ML predictor - 8 variables	2.5	0,754 [0,639-0,857]	0,703 [0,476-0,914]			ML predictor - 8 variables	2.5	0,766 [0,723-0,810]	0,809 [0,730-0,888]
ML predictor - 8 variables	5	0,796 [0,688-0,889]	0,674 [0,416-0,915]			ML predictor - 8 variables	5	0,783 [0,729-0,825]	0,838 [0,759-0,908]
ML predictor - 8 variables	7.5	0,828 [0,712-0,924]	0,722 [0,373-0,999]			ML predictor - 8 variables	7.5	0,756 [0,685-0,824]	0,861 [0,777-0,932]
ML predictor - 8 variables	10	0,848 [0,694-0,964]	0,765 [0,200-0,999]			ML predictor - 8 variables	10	0,748 [0,651-0,842]	0,871 [0,764-0,955]
IPSS-R numeric score	2.5	0,600 [0,476-0,718]	0,628 [0,411-0,842]			IPSS-R numeric score	2.5	0,699 [0,649-0,746]	0,724 [0,631-0,811]
IPSS-R numeric score	5	0,653 [0,533-0,760]	0,557 [0,312-0,800]			IPSS-R numeric score	5	0,707 [0,654-0,756]	0,750 [0,648-0,838]
IPSS-R numeric score	7.5	0,611 [0,471-0,747]	0,669 [0,347-0,942]			IPSS-R numeric score	7.5	0,659 [0,580-0,732]	0,745 [0,629-0,845]
IPSS-R numeric score	10	0,605 [0,408-0,790]	0,790 [0,162-0,999]			IPSS-R numeric score	10	0,617 [0,495-0,735]	0,697 [0,514-0,852]
IPSS-RA numeric score	2.5	0,661 [0,543-0,777]	0,708 [0,490-0,914]			IPSS-RA numeric score	2.5	0,729 [0,681-0,778]	0,768 [0,682-0,854]
IPSS-RA numeric score	5	0,718 [0,604-0,819]	0,639 [0,389-0,901]			IPSS-RA numeric score	5	0,751 [0,700-0,800]	0,808 [0,716-0,890]
IPSS-RA numeric score	7.5	0,714 [0,574-0,848]	0,727 [0,383-0,999]			IPSS-RA numeric score	7.5	0,716 [0,640-0,788]	0,814 [0,706-0,909]
IPSS-RA numeric score	10	0,748 [0,576-0,908]	0,819 [0,264-0,999]			IPSS-RA numeric score	10	0,682 [0,558-0,800]	0,811 [0,659-0,946]
MDS with ring sideroblasts						MDS with excess blasts type 1
Model	Times	Training set AUC	Test set AUC			Model	Times	Training set AUC	Test set AUC
ML predictor - 8 variables	2.5	0,735 [0,615-0,843]	0,713 [0,403-0,963]			ML predictor - 8 variables	2.5	0,793 [0,728-0,851]	0,903 [0,813-0,978]
ML predictor - 8 variables	5	0,780 [0,679-0,869]	0,799 [0,571-0,978]			ML predictor - 8 variables	5	0,813 [0,744-0,880]	0,846 [0,697-0,975]
ML predictor - 8 variables	7.5	0,794 [0,704-0,888]	0,765 [0,533-0,946]			ML predictor - 8 variables	7.5	0,781 [0,684-0,872]	0,843 [0,621-0,999]
ML predictor - 8 variables	10	0,794 [0,665-0,901]	0,849 [0,642-0,999]			ML predictor - 8 variables	10	0,741 [0,583-0,884]	0,929 [0,810-0,999]
IPSS-R numeric score	2.5	0,618 [0,497-0,729]	0,707 [0,485-0,918]			IPSS-R numeric score	2.5	0,754 [0,684-0,822]	0,831 [0,702-0,949]
IPSS-R numeric score	5	0,661 [0,560-0,763]	0,701 [0,474-0,891]			IPSS-R numeric score	5	0,729 [0,640-0,808]	0,762 [0,571-0,938]
IPSS-R numeric score	7.5	0,629 [0,523-0,738]	0,717 [0,541-0,888]			IPSS-R numeric score	7.5	0,684 [0,564-0,799]	0,735 [0,391-0,980]
IPSS-R numeric score	10	0,642 [0,504-0,762]	0,767 [0,584-0,934]			IPSS-R numeric score	10	0,633 [0,449-0,820]	0,801 [0,454-0,999]
IPSS-RA numeric score	2.5	0,665 [0,539-0,776]	0,702 [0,438-0,943]			IPSS-RA numeric score	2.5	0,78 [0,709-0,846]	0,852 [0,738-0,958]
IPSS-RA numeric score	5	0,734 [0,644-0,830]	0,765 [0,571-0,937]			IPSS-RA numeric score	5	0,783 [0,701-0,854]	0,786 [0,588-0,959]
IPSS-RA numeric score	7.5	0,724 [0,625-0,826]	0,818 [0,626-0,992]			IPSS-RA numeric score	7.5	0,74 [0,633-0,838]	0,784 [0,507-0,999]
IPSS-RA numeric score	10	0,762 [0,624-0,879]	0,865 [0,648-0,999]			IPSS-RA numeric score	10	0,71 [0,538-0,867]	0,853 [0,523-0,999]
MDS with excess blasts type 2						5q minus syndrome
Model	Times	Training set AUC	Test set AUC			Model	Times	Training set AUC	Test set AUC
ML predictor - 8 variables	2.5	0,737 [0,655-0,821]	0,770 [0,579-0,932]			ML predictor - 8 variables	2.5	0,766 [0,603-0,913]	0,808 [0,461-0,999]
ML predictor - 8 variables	5	0,782 [0,673-0,888]	0,894 [0,730-0,999]			ML predictor - 8 variables	5	0,721 [0,588-0,843]	0,839 [0,575-0,999]
ML predictor - 8 variables	7.5	0,848 [0,740-0,935]	0,901 [0,714-0,999]			ML predictor - 8 variables	7.5	0,750 [0,599-0,884]	0,780 [0,453-0,999]
ML predictor - 8 variables	10	0,853 [0,731-0,961]	0,870 [0,609-0,999]			ML predictor - 8 variables	10	0,805 [0,606-0,964]	0,812 [0,499-0,999]
IPSS-R numeric score	2.5	0,673 [0,584-0,757]	0,685 [0,472-0,856]			IPSS-R numeric score	2.5	0,493 [0,328-0,678]	0,633 [0,179-0,962]
IPSS-R numeric score	5	0,646 [0,519-0,761]	0,706 [0,454-0,893]			IPSS-R numeric score	5	0,522 [0,381-0,661]	0,562 [0,239-0,830]
IPSS-R numeric score	7.5	0,671 [0,485-0,833]	0,661 [0,417-0,866]			IPSS-R numeric score	7.5	0,572 [0,405-0,740]	0,534 [0,060-0,897]
IPSS-R numeric score	10	0,667 [0,359-0,896]	0,668 [0,449-0,868]			IPSS-R numeric score	10	0,542 [0,294-0,771]	0,631 [0,090-0,965]
IPSS-RA numeric score	2.5	0,696 [0,607-0,781]	0,726 [0,514-0,895]			IPSS-RA numeric score	2.5	0,599 [0,430-0,798]	0,724 [0,335-0,999]
IPSS-RA numeric score	5	0,686 [0,564-0,798]	0,795 [0,590-0,947]			IPSS-RA numeric score	5	0,629 [0,498-0,782]	0,661 [0,375-0,901]
IPSS-RA numeric score	7.5	0,725 [0,549-0,871]	0,763 [0,554-0,933]			IPSS-RA numeric score	7.5	0,685 [0,508-0,845]	0,668 [0,157-0,999]
IPSS-RA numeric score	10	0,733 [0,440-0,972]	0,792 [0,581-0,962]			IPSS-RA numeric score	10	0,723 [0,459-0,937]	0,819 [0,385-0,999]
