# Supplementary material for: Machine Learning Improves Risk Stratification in Myelodysplastic Neoplasms: An Analysis of the Spanish Group of Myelodysplastic Syndromes
Source: Hemasphere. 2023 Oct 11;7(10):e961. doi: 10.1097/HS9.0000000000000961 (PMC10569758; doi:10.1097/HS9.0000000000000961)
Supplement: Supplementary file 15 [file hs9-7-e961-s015.xlsx]

## Sheet: Supplementary Table 7
Supplementary Table 7. Time-dependent AUCs and Brier scores for the OS and LFS predictions in the cohort published by Bernard et al.
		Overall Survival		Leukemia-Free Survival
Model	Times	AUC	Brier Score	AUC	Brier Score
Null Model	1	-	0,146 [0,121-0,170]	-	0,083 [0,062-0,108]
Null Model	2	-	0,227 [0,211-0,247]	-	0,129 [0,104-0,156]
Null Model	5	-	0,236 [0,201-0,271]	-	0,184 [0,149-0,223]
Null Model	10	-	0,165 [0,093-0,260]	-	0,204 [0,147-0,267]
ML predictor - 8 variables	1	0,768 [0,710-0,822]	0,123 [0,101-0,144]	0,823 [0,757-0,884]	0,072 [0,054-0,094]
ML predictor - 8 variables	2	0,775 [0,728-0,823]	0,180 [0,157-0,205]	0,820 [0,761-0,889]	0,105 [0-081-0,134]
ML predictor - 8 variables	5	0,830 [0,773-0,883]	0,168 [0,139-0,194]	0,855 [0,766-0,929]	0,127 [0,091-0,167]
ML predictor - 8 variables	10	0,848 [0,712-0,949]	0,125 [0,075-0,193]	0,868 [0,719-0,979]	0,135 [0,083-0,207]
IPSS-R groups	1	0,737 [0,676-0,795]	0,127 [0,106-0,148]	0,788 [0,714-0,860]	0,074 [0,056-0,096]
IPSS-R groups	2	0,737 [0,685-0,784]	0,188 [0,167-0,212]	0,798 [0,730-0865]	0,105 [0,083-0,131]
IPSS-R groups	5	0,734 [0,670-0,799]	0,196 [0,161-0,229]	0,800 [0,701-0,882]	0,133 [0,097-0,175]
IPSS-R groups	10	0,732 [0,560-0,871]	0,147 [0,089-0,225]	0,815 [0,652-0,948]	0,146 [0,083-0,220]
IPSSM groups	1	0,767 [0,706-0,817]	0,125 [0,105-0,146]	0,824 [0,757-0,884]	0,072 [0,053-0,091]
IPSSM groups	2	0,783 [0,737-0,820]	0,173 [0,150-0,199]	0,848 [0,783-0,909]	0,094 [0,072-0,117]
IPSSM groups	5	0,815 [0,761-0,866]	0,168 [0,136-0,199]	0,887 [0,818-0,947]	0,102 [0,067-0,140]
IPSSM groups	10	0,810 [0,684-0,910]	0,132 [0,080-0,198]	0,886 [0,735-0,979]	0,115 [0,055-0,196]
